# Supplementary material for: Stereolithography Apparatus Evolution: Enhancing Throughput and Efficiency of Pharmaceutical Formulation Development
Source: Pharmaceutics. 2021 Apr 25;13(5):616. doi: 10.3390/pharmaceutics13050616 (PMC8145482; doi:10.3390/pharmaceutics13050616)
Supplement: Supplementary file 1 [file pharmaceutics-13-00616-s001.zip]

Archive with 1 entries (1 files):
- pharmaceutics-1182498 sup with modified footer .pdf
